# Supplementary material for: Detection and Analysis of Human Papillomavirus (HPV) DNA in Breast Cancer Patients by an Effective Method of HPV Capture
Source: PLoS One. 2014 Mar 10;9(3):e90343. doi: 10.1371/journal.pone.0090343 (PMC3948675; doi:10.1371/journal.pone.0090343)
Supplement: Table S2 — Supplementary Results and validation of 15 cervical cancer samples. (XLS) [file pone.0090343.s002.xls]

## Sheet: Sheet1
sample	Tissue type	length of reads	Raw data (bases)	Mapping ratio(HPV)	Coverage(%)	PCR validation
GJ23	tumour	100;100	3.43G	0.0837617	>50	Positive
GJ28	tumour	100;100	3.13G	0.0393138	>50	Positive
GJ29	tumour	100;100	1.04G	0.00489704	>50	Positive
GJ25	tumour	100;100	706.93M	0.00358191	>50	Positive
GJ27	tumour	100;100	2.46G	0.00318267	>50	Positive
GJ30	tumour	100;100	1.46G	0.0030008	>50	Positive
GJ26	tumour	100;100	2.64G	0.00289129	>50	Positive
GJ32	tumour	100;100	1.53G	0.000117705	>50	Positive
GJ01	tumour	100;100	1.21G	1.54069e-05	>50	Positive
GJ31	tumour	100;100	2.40G	1.29141e-05	>50	Positive
GJ03	tumour	100;100	1.25G	4.84169e-06	<50	Negative
GJ04	tumour	100;100	1.05G	4.6617e-06	<50	Negative
GJ20	tumour	100;100	1.45G	3.46815e-06	<50	Negative
GJ02	tumour	100;100	1.18G	2.86682e-06	<50	Negative
GJ17	tumour	100;100	1.23G	1.58759e-06	<50	Negative
