# Supplementary material for: Detection and Analysis of Human Papillomavirus (HPV) DNA in Breast Cancer Patients by an Effective Method of HPV Capture
Source: PLoS One. 2014 Mar 10;9(3):e90343. doi: 10.1371/journal.pone.0090343 (PMC3948675; doi:10.1371/journal.pone.0090343)
Supplement: Table S3 — SNVs of all the HPV positive samples. (XLS) [file pone.0090343.s003.xls]

## Sheet: Sheet1
Sample ID	Virus Type	Postion	Reference genotype	Best base	Second best bases	Rate1	Depth of second best base	SNV type
C080	h16	178	T	G	nan	nan	nan	Transversion
C080	h16	717	C	C	A	0.231	3	Transversion
C080	h16	846	T	C	nan	nan	nan	Transition
C080	h16	2336	G	A	nan	nan	nan	Transition
C080	h16	2562	A	T	nan	nan	nan	Transversion
C080	h16	2662	C	C	A	1.364	15	Transversion
C080	h16	2827	G	A	nan	nan	nan	Transition
C080	h16	3383	T	C	nan	nan	nan	Transition
C080	h16	3409	C	T	nan	nan	nan	Transition
C080	h16	3448	G	A	nan	nan	nan	Transition
C080	h16	3523	T	C	nan	nan	nan	Transition
C080	h16	3978	A	C	nan	nan	nan	Transversion
C080	h16	4392	G	T	G	0.966	57	Transversion
C080	h16	4492	T	T	A	0.428	59	Transversion
C080	h16	4886	A	C	A	0.464	13	Transversion
C080	h16	4937	G	A	nan	nan	nan	Transition
C080	h16	5517	A	C	nan	nan	nan	Transversion
C080	h16	5781	C	C	A	0.273	3	Transversion
C080	h16	6241	C	G	nan	nan	nan	Transversion
C080	h16	7059	G	A	nan	nan	nan	Transition
C080	h16	7174	A	C	nan	nan	nan	Transversion
C080	h16	7176	T	C	nan	nan	nan	Transition
C080	h16	7192	G	T	nan	nan	nan	Transversion
C080	h16	7200	T	C	nan	nan	nan	Transition
C080C	h16	178	T	G	nan	nan	nan	Transversion
C080C	h16	846	T	C	nan	nan	nan	Transition
C080C	h16	3383	T	C	nan	nan	nan	Transition
C080C	h16	3409	C	T	nan	nan	nan	Transition
C080C	h16	3448	G	A	nan	nan	nan	Transition
C080C	h16	3786	C	A	nan	nan	nan	Transversion
C080C	h16	5926	C	C	A	0.286	2	Transversion
C080C	h16	6241	C	G	nan	nan	nan	Transversion
C080C	h16	7728	A	C	nan	nan	nan	Transversion
C080L	h16	178	T	G	nan	nan	nan	Transversion
C080L	h16	846	T	C	nan	nan	nan	Transition
C080L	h16	3448	G	A	nan	nan	nan	Transition
C080L	h16	3523	T	C	nan	nan	nan	Transition
C080L	h16	4364	A	T	nan	nan	nan	Transversion
C080L	h16	4492	T	T	G	0.25	2	Transversion
C080L	h16	5355	A	A	C	0.5	2	Transversion
C080L	h16	5987	T	T	A	0.333	2	Transversion
C080L	h16	7728	A	C	nan	nan	nan	Transversion
C080N	h16	178	T	G	nan	nan	nan	Transversion
C080N	h16	846	T	C	nan	nan	nan	Transition
C080N	h16	2690	G	G	T	0.267	4	Transversion
C080N	h16	2720	A	A	C	0.25	4	Transversion
C080N	h16	3158	C	A	nan	nan	nan	Transversion
C080N	h16	3248	G	A	nan	nan	nan	Transition
C080N	h16	3383	T	C	nan	nan	nan	Transition
C080N	h16	3409	C	T	nan	nan	nan	Transition
C080N	h16	3448	G	A	nan	nan	nan	Transition
C080N	h16	3523	T	C	nan	nan	nan	Transition
C080N	h16	3683	C	A	nan	nan	nan	Transversion
C080N	h16	3896	G	G	T	0.667	2	Transversion
C080N	h16	3901	G	G	T	0.667	2	Transversion
C080N	h16	3917	G	G	T	0.25	2	Transversion
C080N	h16	4364	A	T	nan	nan	nan	Transversion
C080N	h16	4832	T	T	G	0.333	2	Transversion
C080N	h16	4937	G	A	nan	nan	nan	Transition
C080N	h16	6241	C	G	nan	nan	nan	Transversion
C080N	h16	6250	T	T	G	0.231	3	Transversion
C080N	h16	7728	A	C	nan	nan	nan	Transversion
T007C	h16	24	C	T	nan	nan	nan	Transition
T007C	h16	178	T	G	nan	nan	nan	Transversion
T007C	h16	218	C	C	T	0.25	4	Transition
T007C	h16	846	T	C	nan	nan	nan	Transition
T007C	h16	2336	G	A	nan	nan	nan	Transition
T007C	h16	2827	G	A	nan	nan	nan	Transition
T007C	h16	3158	C	A	nan	nan	nan	Transversion
T007C	h16	3383	T	C	nan	nan	nan	Transition
T007C	h16	3409	C	T	nan	nan	nan	Transition
T007C	h16	3448	G	A	nan	nan	nan	Transition
T007C	h16	3523	T	C	nan	nan	nan	Transition
T007C	h16	4364	A	T	nan	nan	nan	Transversion
T007C	h16	4449	T	T	G	0.258	17	Transversion
T007C	h16	5517	A	C	nan	nan	nan	Transversion
T007C	h16	7728	A	C	nan	nan	nan	Transversion
T007N	h16	1514	G	A	nan	nan	nan	Transition
T007N	h16	1520	T	T	G	0.4	2	Transversion
T007N	h16	1578	G	G	T	1	2	Transversion
T007N	h16	2336	G	A	nan	nan	nan	Transition
T007N	h16	2488	G	G	T	0.286	2	Transversion
T007N	h16	2492	T	T	A	0.286	2	Transversion
T007N	h16	2493	T	T	G	0.286	2	Transversion
T007N	h16	2827	G	A	nan	nan	nan	Transition
T007N	h16	2925	A	G	nan	nan	nan	Transition
T007N	h16	3523	T	C	nan	nan	nan	Transition
T007N	h16	3786	C	A	nan	nan	nan	Transversion
T007N	h16	4227	T	C	nan	nan	nan	Transition
T007N	h16	4364	A	T	nan	nan	nan	Transversion
T007N	h16	4427	G	T	G	0.6	6	Transversion
T007N	h16	6241	C	G	nan	nan	nan	Transversion
T009	h16	46	T	T	G	1	2	Transversion
T009	h16	178	T	G	nan	nan	nan	Transversion
T009	h16	254	T	T	G	0.25	2	Transversion
T009	h16	706	A	A	C	0.25	2	Transversion
T009	h16	1284	A	A	C	0.208	5	Transversion
T009	h16	1436	T	T	A	0.222	2	Transversion
T009	h16	3523	T	C	nan	nan	nan	Transition
T009	h16	4364	A	T	nan	nan	nan	Transversion
T009	h16	6241	C	G	nan	nan	nan	Transversion
T009C	h16	178	T	G	nan	nan	nan	Transversion
T009C	h16	846	T	C	nan	nan	nan	Transition
T009C	h16	3383	T	C	nan	nan	nan	Transition
T009C	h16	3409	C	T	nan	nan	nan	Transition
T009C	h16	3448	G	A	nan	nan	nan	Transition
T009C	h16	3523	T	C	nan	nan	nan	Transition
T009C	h16	3925	G	G	T	0.239	11	Transversion
T009C	h16	4824	C	C	A	0.25	4	Transversion
T009C	h16	4937	G	A	nan	nan	nan	Transition
T009C	h16	6179	A	A	G	0.5	11	Transition
T009C	h16	6241	C	G	nan	nan	nan	Transversion
T009C	h16	6299	C	C	A	0.25	2	Transversion
T009C	h16	7728	A	C	nan	nan	nan	Transversion
T009N	h16	178	T	G	nan	nan	nan	Transversion
T009N	h16	647	A	G	nan	nan	nan	Transition
T009N	h16	846	T	C	nan	nan	nan	Transition
T009N	h16	3383	T	C	nan	nan	nan	Transition
T009N	h16	3448	G	A	nan	nan	nan	Transition
T009N	h16	3523	T	C	nan	nan	nan	Transition
T009N	h16	3786	C	A	nan	nan	nan	Transversion
T009N	h16	5517	A	C	nan	nan	nan	Transversion
T009N	h16	6231	T	T	C	0.25	2	Transition
T009N	h16	6613	G	A	G	0.789	15	Transition
T009N	h16	6615	T	A	T	0.7	14	Transversion
T009N	h16	6754	C	C	G	0.222	2	Transversion
1 rate = Count of uniquely mapped second best base / Count of uniquely mapped best base
2 nan means that item don't exist
