# Supplementary material for: Detection and Analysis of Human Papillomavirus (HPV) DNA in Breast Cancer Patients by an Effective Method of HPV Capture
Source: PLoS One. 2014 Mar 10;9(3):e90343. doi: 10.1371/journal.pone.0090343 (PMC3948675; doi:10.1371/journal.pone.0090343)
Supplement: Table S4 — The distribution of SNV in HPV gene. (XLSX) [file pone.0090343.s004.xlsx]

## Sheet: Total
Each sample's SNV in HPV gene
	E1	E2	E4	E5	E6	E7	L1	L2
C080	5	18	13	4	4	5	8	11
T007	8	10	5	0	2	1	1	5
T009	2	9	8	1	4	4	8	4
Total	15	37	26	5	10	10	17	20
