# Supplementary material for: Detection and Analysis of Human Papillomavirus (HPV) DNA in Breast Cancer Patients by an Effective Method of HPV Capture
Source: PLoS One. 2014 Mar 10;9(3):e90343. doi: 10.1371/journal.pone.0090343 (PMC3948675; doi:10.1371/journal.pone.0090343)
Supplement: Table S5 — The information of whether the SNV is synonymous or nonsynonymous. (XLS) [file pone.0090343.s005.xls]

## Sheet: Sheet1
Mutation pos	Sample	Gene Name	Genome Position	Reference Type	Mutation Type	Reference DNA Triplet Code	Reference mRNA Triplet Code	Aminoacide	Mutated DNA Triplet Code	Mutated mRNA Triplet Code	Mutated Aminoacide	4syn/nonsyn
1fore	C080	E6	178	T	G	GAT	GAU	asp	GAG	GAG	glu	nonsynonymous
fore	C080	E7	717	C	A	TAC	UAC	tyr	TAA	UAA	stop_core	nonsynonymous
fore	C080	E7	846	T	C	TCT	UCU	ser	TCC	UCC	ser	synonymous
2mid	C080	E1	2336	G	A	TGA	UGA	stop_opale/u_sec/w_trp	TAA	UAA	stop_core	nonsynonymous
fore	C080	E1	2562	A	T	CTA	CUA	leu	CTT	CUU	leu	synonymous
3back	C080	E1	2662	C	A	CAG	CAG	gln	AAG	AAG	lys	nonsynonymous
back	C080	E2	2827	G	A	GAC	GAC	asp	AAC	AAC	asn	nonsynonymous
mid	C080	E2	3383	T	C	ATT	AUU	lle	ACT	ACU	thr	nonsynonymous
back	C080	E4	3383	T	C	TTA	UUA	leu	CTA	CUA	leu	synonymous
back	C080	E2	3409	C	T	CCC	CCC	pro	TCC	UCC	ser	nonsynonymous
fore	C080	E4	3409	C	T	ACC	ACC	thr	ACT	ACU	thr	synonymous
back	C080	E2	3448	G	A	GAA	GAA	glu	AAA	AAA	lys	nonsynonymous
fore	C080	E4	3448	G	A	CCG	CCG	pro	CCA	CCA	pro	synonymous
back	C080	E2	3523	T	C	TTG	UUG	leu	CTG	CUG	leu	synonymous
fore	C080	E4	3523	T	C	TGT	UGU	cys	TGC	UGC	cys	synonymous
back	C080	E5	3978	A	C	ATA	AUA	lle	CTA	CUA	leu	nonsynonymous
back	C080	L2	4392	G	T	GTA	GUA	val	TTA	UUA	leu	nonsynonymous
mid	C080	L2	4492	T	A	CTT	CUU	leu	CAT	CAU	his	nonsynonymous
fore	C080	L2	4886	A	C	CCA	CCA	pro	CCC	CCC	pro	synonymous
fore	C080	L2	4937	G	A	CAG	CAG	gln	CAA	CAA	gln	synonymous
back	C080	L2	5517	A	C	ATT	AUU	lle	CTT	CUU	leu	nonsynonymous
fore	C080	L1	5781	C	A	CCC	CCC	pro	CCA	CCA	pro	synonymous
back	C080	L1	6241	C	G	CAT	CAU	his	GAT	GAU	asp	nonsynonymous
fore	C080	L1	7059	G	A	TTG	UUG	leu	TTA	UUA	leu	synonymous
fore	C080C	E6	178	T	G	GAT	GAU	asp	GAG	GAG	glu	nonsynonymous
fore	C080C	E7	846	T	C	TCT	UCU	ser	TCC	UCC	ser	synonymous
mid	C080C	E2	3383	T	C	ATT	AUU	lle	ACT	ACU	thr	nonsynonymous
back	C080C	E4	3383	T	C	TTA	UUA	leu	CTA	CUA	leu	synonymous
back	C080C	E2	3409	C	T	CCC	CCC	pro	TCC	UCC	ser	nonsynonymous
fore	C080C	E4	3409	C	T	ACC	ACC	thr	ACT	ACU	thr	synonymous
back	C080C	E2	3448	G	A	GAA	GAA	glu	AAA	AAA	lys	nonsynonymous
fore	C080C	E4	3448	G	A	CCG	CCG	pro	CCA	CCA	pro	synonymous
fore	C080C	E2	3786	C	A	GAC	GAC	asp	GAA	GAA	glu	nonsynonymous
back	C080C	L1	5926	C	A	CGG	CGG	r_arg	AGG	AGG	r_arg	synonymous
back	C080C	L1	6241	C	G	CAT	CAU	his	GAT	GAU	asp	nonsynonymous
fore	C080L	E6	178	T	G	GAT	GAU	asp	GAG	GAG	glu	nonsynonymous
fore	C080L	E7	846	T	C	TCT	UCU	ser	TCC	UCC	ser	synonymous
back	C080L	E2	3448	G	A	GAA	GAA	glu	AAA	AAA	lys	nonsynonymous
fore	C080L	E4	3448	G	A	CCG	CCG	pro	CCA	CCA	pro	synonymous
back	C080L	E2	3523	T	C	TTG	UUG	leu	CTG	CUG	leu	synonymous
fore	C080L	E4	3523	T	C	TGT	UGU	cys	TGC	UGC	cys	synonymous
fore	C080L	L2	4364	A	T	GAA	GAA	glu	GAT	GAU	asp	nonsynonymous
mid	C080L	L2	4492	T	G	CTT	CUU	leu	CGT	CGU	r_arg	nonsynonymous
back	C080L	L2	5355	A	C	ATT	AUU	lle	CTT	CUU	leu	nonsynonymous
mid	C080L	L1	5987	T	A	ATT	AUU	lle	AAT	AAU	asn	nonsynonymous
fore	C080N	E6	178	T	G	GAT	GAU	asp	GAG	GAG	glu	nonsynonymous
fore	C080N	E7	846	T	C	TCT	UCU	ser	TCC	UCC	ser	synonymous
mid	C080N	E1	2690	G	T	GGA	GGA	g_gly	GTA	GUA	val	nonsynonymous
mid	C080N	E1	2720	A	C	GAT	GAU	asp	GCT	GCU	ala	nonsynonymous
mid	C080N	E2	3158	C	A	ACA	ACA	thr	AAA	AAA	lys	nonsynonymous
mid	C080N	E2	3248	G	A	CGA	CGA	r_arg	CAA	CAA	gln	nonsynonymous
mid	C080N	E2	3383	T	C	ATT	AUU	lle	ACT	ACU	thr	nonsynonymous
back	C080N	E4	3383	T	C	TTA	UUA	leu	CTA	CUA	leu	synonymous
back	C080N	E2	3409	C	T	CCC	CCC	pro	TCC	UCC	ser	nonsynonymous
fore	C080N	E4	3409	C	T	ACC	ACC	thr	ACT	ACU	thr	synonymous
back	C080N	E2	3448	G	A	GAA	GAA	glu	AAA	AAA	lys	nonsynonymous
fore	C080N	E4	3448	G	A	CCG	CCG	pro	CCA	CCA	pro	synonymous
back	C080N	E2	3523	T	C	TTG	UUG	leu	CTG	CUG	leu	synonymous
fore	C080N	E4	3523	T	C	TGT	UGU	cys	TGC	UGC	cys	synonymous
mid	C080N	E2	3683	C	A	ACA	ACA	thr	AAA	AAA	lys	nonsynonymous
fore	C080N	E5	3896	G	T	TTG	UUG	leu	TTT	UUU	phe	nonsynonymous
mid	C080N	E5	3901	G	T	TGC	UGC	cys	TTC	UUC	phe	nonsynonymous
fore	C080N	E5	3917	G	T	TTG	UUG	leu	TTT	UUU	phe	nonsynonymous
fore	C080N	L2	4364	A	T	GAA	GAA	glu	GAT	GAU	asp	nonsynonymous
fore	C080N	L2	4832	T	G	GAT	GAU	asp	GAG	GAG	glu	nonsynonymous
fore	C080N	L2	4937	G	A	CAG	CAG	gln	CAA	CAA	gln	synonymous
back	C080N	L1	6241	C	G	CAT	CAU	his	GAT	GAU	asp	nonsynonymous
back	C080N	L1	6250	T	G	TTT	UUU	phe	GTT	GUU	val	nonsynonymous
fore	T007C	E6	178	T	G	GAT	GAU	asp	GAG	GAG	glu	nonsynonymous
back	T007C	E6	218	C	T	CGA	CGA	r_arg	TGA	UGA	stop_opale/u_sec/w_trp	nonsynonymous
fore	T007C	E7	846	T	C	TCT	UCU	ser	TCC	UCC	ser	synonymous
mid	T007C	E1	2336	G	A	TGA	UGA	stop_opale/u_sec/w_trp	TAA	UAA	stop_core	nonsynonymous
back	T007C	E2	2827	G	A	GAC	GAC	asp	AAC	AAC	asn	nonsynonymous
mid	T007C	E2	3158	C	A	ACA	ACA	thr	AAA	AAA	lys	nonsynonymous
mid	T007C	E2	3383	T	C	ATT	AUU	lle	ACT	ACU	thr	nonsynonymous
back	T007C	E4	3383	T	C	TTA	UUA	leu	CTA	CUA	leu	synonymous
back	T007C	E2	3409	C	T	CCC	CCC	pro	TCC	UCC	ser	nonsynonymous
fore	T007C	E4	3409	C	T	ACC	ACC	thr	ACT	ACU	thr	synonymous
back	T007C	E2	3448	G	A	GAA	GAA	glu	AAA	AAA	lys	nonsynonymous
fore	T007C	E4	3448	G	A	CCG	CCG	pro	CCA	CCA	pro	synonymous
back	T007C	E2	3523	T	C	TTG	UUG	leu	CTG	CUG	leu	synonymous
fore	T007C	E4	3523	T	C	TGT	UGU	cys	TGC	UGC	cys	synonymous
fore	T007C	L2	4364	A	T	GAA	GAA	glu	GAT	GAU	asp	nonsynonymous
back	T007C	L2	4449	T	G	TAT	UAU	tyr	GAT	GAU	asp	nonsynonymous
back	T007C	L2	5517	A	C	ATT	AUU	lle	CTT	CUU	leu	nonsynonymous
mid	T007N	E1	1514	G	A	TGA	UGA	stop_opale/u_sec/w_trp	TAA	UAA	stop_core	nonsynonymous
mid	T007N	E1	1520	T	G	TTT	UUU	phe	TGT	UGU	cys	nonsynonymous
fore	T007N	E1	1578	G	T	TTG	UUG	leu	TTT	UUU	phe	nonsynonymous
mid	T007N	E1	2336	G	A	TGA	UGA	stop_opale/u_sec/w_trp	TAA	UAA	stop_core	nonsynonymous
back	T007N	E1	2488	G	T	GAA	GAA	glu	TAA	UAA	stop_core	nonsynonymous
back	T007N	E2	2827	G	A	GAC	GAC	asp	AAC	AAC	asn	nonsynonymous
fore	T007N	E2	2925	A	G	CAA	CAA	gln	CAG	CAG	gln	synonymous
back	T007N	E2	3523	T	C	TTG	UUG	leu	CTG	CUG	leu	synonymous
fore	T007N	E4	3523	T	C	TGT	UGU	cys	TGC	UGC	cys	synonymous
fore	T007N	E2	3786	C	A	GAC	GAC	asp	GAA	GAA	glu	nonsynonymous
fore	T007N	L2	4364	A	T	GAA	GAA	glu	GAT	GAU	asp	nonsynonymous
fore	T007N	L2	4427	G	T	TCG	UCG	ser	TCT	UCU	ser	synonymous
back	T007N	L1	6241	C	G	CAT	CAU	his	GAT	GAU	asp	nonsynonymous
mid,fore	T007N	E1	2492，2493	T,T	A,G	ATT	AUU	lle	AAG	AAG	lys	nonsynonymous
fore	T009	E6	178	T	G	GAT	GAU	asp	GAG	GAG	glu	nonsynonymous
back	T009	E6	254	T	G	TGC	UGC	cys	GGC	GGC	g_gly	nonsynonymous
back	T009	E7	706	A	C	AGA	AGA	r_arg	CGA	CGA	r_arg	synonymous
fore	T009	E1	1284	A	C	AAA	AAA	lys	AAC	AAC	asn	nonsynonymous
mid	T009	E1	1436	T	A	TTA	UUA	leu	TAA	UAA	stop_core	nonsynonymous
back	T009	E2	3523	T	C	TTG	UUG	leu	CTG	CUG	leu	synonymous
fore	T009	E4	3523	T	C	TGT	UGU	cys	TGC	UGC	cys	synonymous
fore	T009	L2	4364	A	T	GAA	GAA	glu	GAT	GAU	asp	nonsynonymous
back	T009	L1	6241	C	G	CAT	CAU	his	GAT	GAU	asp	nonsynonymous
fore	T009C	E6	178	T	G	GAT	GAU	asp	GAG	GAG	glu	nonsynonymous
fore	T009C	E7	846	T	C	TCT	UCU	ser	TCC	UCC	ser	synonymous
mid	T009C	E2	3383	T	C	ATT	AUU	lle	ACT	ACU	thr	nonsynonymous
back	T009C	E4	3383	T	C	TTA	UUA	leu	CTA	CUA	leu	synonymous
back	T009C	E2	3409	C	T	CCC	CCC	pro	TCC	UCC	ser	nonsynonymous
fore	T009C	E4	3409	C	T	ACC	ACC	thr	ACT	ACU	thr	synonymous
back	T009C	E2	3448	G	A	GAA	GAA	glu	AAA	AAA	lys	nonsynonymous
fore	T009C	E4	3448	G	A	CCG	CCG	pro	CCA	CCA	pro	synonymous
back	T009C	E2	3523	T	C	TTG	UUG	leu	CTG	CUG	leu	synonymous
fore	T009C	E4	3523	T	C	TGT	UGU	cys	TGC	UGC	cys	synonymous
mid	T009C	E5	3925	G	T	TGC	UGC	cys	TTC	UUC	phe	nonsynonymous
back	T009C	L2	4824	C	A	CCT	CCU	pro	ACT	ACU	thr	nonsynonymous
fore	T009C	L2	4937	G	A	CAG	CAG	gln	CAA	CAA	gln	synonymous
mid	T009C	L1	6179	A	G	AAT	AAU	asn	AGT	AGU	s_ser	nonsynonymous
back	T009C	L1	6241	C	G	CAT	CAU	his	GAT	GAU	asp	nonsynonymous
mid	T009C	L1	6299	C	A	CCA	CCA	pro	CAA	CAA	gln	nonsynonymous
fore	T009N	E6	178	T	G	GAT	GAU	asp	GAG	GAG	glu	nonsynonymous
mid	T009N	E7	647	A	G	AAT	AAU	asn	AGT	AGU	s_ser	nonsynonymous
fore	T009N	E7	846	T	C	TCT	UCU	ser	TCC	UCC	ser	synonymous
mid	T009N	E2	3383	T	C	ATT	AUU	lle	ACT	ACU	thr	nonsynonymous
back	T009N	E4	3383	T	C	TTA	UUA	leu	CTA	CUA	leu	synonymous
back	T009N	E2	3448	G	A	GAA	GAA	glu	AAA	AAA	lys	nonsynonymous
fore	T009N	E4	3448	G	A	CCG	CCG	pro	CCA	CCA	pro	synonymous
back	T009N	E2	3523	T	C	TTG	UUG	leu	CTG	CUG	leu	synonymous
fore	T009N	E4	3523	T	C	TGT	UGU	cys	TGC	UGC	cys	synonymous
fore	T009N	E2	3786	C	A	GAC	GAC	asp	GAA	GAA	glu	nonsynonymous
back	T009N	L2	5517	A	C	ATT	AUU	lle	CTT	CUU	leu	nonsynonymous
fore	T009N	L1	6231	T	C	GGT	GGU	g_gly	GGC	GGC	g_gly	synonymous
back	T009N	L1	6754	C	G	CAG	CAG	gln	GAG	GAG	glu	nonsynonymous
back,fore	T009N	L1	6613,6615	G,T	A,A	GGT	GGU	g_gly	AGA	AGA	r_arg	nonsynonymous
Footnote 1 fore means that the base is at the first site of the triplet code.
	2 mid means that the base is at the second site of the triplet code.
	3 back means that the base is at the last site of the triplet code.
	4 It the SNV synonymous mutation or nonsynonymous mutation.
