# Supplementary material for: Detection and Analysis of Human Papillomavirus (HPV) DNA in Breast Cancer Patients by an Effective Method of HPV Capture
Source: PLoS One. 2014 Mar 10;9(3):e90343. doi: 10.1371/journal.pone.0090343 (PMC3948675; doi:10.1371/journal.pone.0090343)
Supplement: Table S6 — The distribution of SNVS of Nonsynonymous and synonymous in benign and maligant samples. (XLS) [file pone.0090343.s006.xls]

## Sheet: Sheet1
				Cancer		Tumor
				Synonymous	Nonsynonymous	Synonymous	Nonsynonymous
			L2	3	8	2	7
			E7	4	1	4	1
			E2	3	15	6	13
			E5	0	4	0	1
			E6	0	4	0	6
			E4	13	0	13	0
			E1	1	4	0	10
			L1	3	5	1	8
			Total	27	41	26	46
