# Supplementary material for: Detection and Analysis of Human Papillomavirus (HPV) DNA in Breast Cancer Patients by an Effective Method of HPV Capture
Source: PLoS One. 2014 Mar 10;9(3):e90343. doi: 10.1371/journal.pone.0090343 (PMC3948675; doi:10.1371/journal.pone.0090343)
Supplement: Table S7 — The common SNVs of the same tissue type. (XLS) [file pone.0090343.s007.xls]

## Sheet: Sheet1
Position（HPV16）	Gene	Mutation	Blood common	Tumor common	Normal common
178	E6	Nonsynonymous	1+	+	+
6241	L1	Nonsynonymous	+	2-	-
3523	E2	Synonymous	+	-	+
3523	E2	Synonymous	+	-	+
846	E7	Synonymous	-	+	+
3383	E2	Nonsynonymous	-	+	+
3383	E4	Synonymous	-	+	+
3409	E2	Nonsynonymous	-	+	-
3409	E4	Synonymous	-	+	-
3448	E2	Nonsynonymous	-	+	+
3448	E4	Synonymous	-	+	-
6241	L1	Nonsynonymous	-	+	-
7728	LCR		-	+	-
Footnote	1 exist
	2 not exist
